# Supplementary material for: Site-specific glycoproteomic characterization of ES-62: The major secreted product of the parasitic worm Acanthocheilonema viteae
Source: Glycobiology. 2019 May 16;29(8):562–71. doi: 10.1093/glycob/cwz035 (PMC6639541; doi:10.1093/glycob/cwz035)
Supplement: Supplementary_Tables_cwz035 [file supplementary_tables_cwz035.xlsx]

## Sheet: ES-62 RCAM-C
Protein	Peptide	Label	Start	End	Modifiers	Calculated Peptide Mass (Da)	Observed RT (Min)	Observed m/z	Observed Charge State	Observed Mass (Da)	Intensity (Counts)	b/y Found	Mass Error (ppm)
ES-62	IQETFGKEVAELIQY	1:X011-013	34	48		1766.91	61	884.462	2	1766.91	1099175	23	-0.2
ES-62	IQETF	1:X011	34	38		636.312	39.7	637.32	1	636.312	126572	6	0.5
ES-62	IQETFGKEVAEL	1:X011-012	34	45		1362.7	49.1	682.359	2	1362.7	65937	5	-1.4
ES-62	GKEVAELIQY	1:X012-013	39	48		1148.61	47.1	575.312	2	1148.61	293521	14	0.2
ES-62	IQYITKGEEVGLAY	1:X013-015	46	59		1582.82	49.2	792.419	2	1582.82	12601	2	-0.8
ES-62	ITKGEEVGLAY	1:X014-015	49	59		1178.62	41.5	590.316	2	1178.62	1254239	15	-1.2
ES-62	ITKGEEVGL	1:X014	49	57		944.518	37.1	473.267	2	944.517	10489	2	-0.7
ES-62	QWLSKLVDGF	1:X016-019	60	69		1191.63	61.2	596.822	2	1191.63	309049	11	0
ES-62	QWL	1:X016-017	60	62		445.233	47.1	446.24	1	445.232	13226	0	-1.1
ES-62	LSKLVDGF	1:X017-019	62	69		877.491	46.9	439.752	2	877.489	76415	8	-2.5
ES-62	SKLVDGF	1:X018-019	63	69		764.407	42.2	383.21	2	764.404	22770	5	-3.8
ES-62	GHRMVGSDSLEKSIAF	1:X020-022	70	85		1732.86	45	578.626	3	1732.85	490996	22	-2.1
ES-62	VGSDSLEKSIAF	1:X021-022	74	85		1251.63	49.8	626.824	2	1251.63	23723	0	-2.6
ES-62	EKSIAFLEESL	1:X022-024	80	90		1264.65	67.3	633.349	2	1264.68	17552	0	20.8
ES-62	LEESLKNDNFDKVHTEEVPNLPHW	1:X023-026	86	109		2889.39	50.6	723.353	4	2889.38	68131	7	-4.7
ES-62	LEESLKNDNF	1:X023-025	86	95		1207.57	40.4	604.793	2	1207.57	13159	1	-2.1
ES-62	VRGNDVVEM	1:X027	110	118		1017.49	37.3	509.754	2	1017.49	11954	5	0.1
ES-62	VRGNDVVEMIEPRNQRLNVL	1:X027-029	110	129		2350.25	52.3	588.567	4	2350.24	9955	4	-6.6
ES-62	VRGNDVVEMIEPRNQRL	1:X027-028	110	126		2024.06	46.5	675.693	3	2024.06	9577	3	-0.9
ES-62	IEPRNQRLNVL	1:X028-029	119	129		1350.77	40.2	451.263	3	1350.77	75101	5	-5.2
ES-62	IEPRNQRL	1:X028	119	126		1024.58	29.6	513.297	2	1024.58	13292	2	0.1
ES-62	AIGGSEPASATGEVTVIY	1:X030	130	147		1720.85	52.1	861.432	2	1720.85	53561	6	-2.7
ES-62	AIGGSEPASATGEVTVIYDLDDVKPDDVRGKIVVTAQTF	1:X030-032	130	168		4033.05	61.2	1009.27	4	4033.05	8091	3	-1.8
ES-62	DLDDVKPDDVRGKIVVTAQTF	1:X031-032	148	168		2330.21	50.9	777.743	3	2330.2	285551	17	-3.2
ES-62	DLDDVKPDDVRGKIVVTAQTFAGYPLTL	1:X031-034	148	175		3045.6	48.8	1016.22	3	3045.62	7993	1	7.4
ES-62	AGYPL	1:X033	169	173		519.269	41.5	520.276	1	519.268	328264	3	-1.7
ES-62	AGYPLTL	1:X033-034	169	175		733.401	53.3	734.406	1	733.398	121716	6	-4.5
ES-62	RRSVKLF	1:X036-037	178	184		904.561	34.5	302.527	3	904.557	134845	4	-3.6
ES-62	EQLGAIGVL	1:X038-039	185	193		898.512	56.3	899.517	1	898.509	199964	9	-3.5
ES-62	EQLGAIGVLVKSITSF	1:X038-040	185	200		1660.94	76.7	831.478	2	1660.94	97346	13	-0.2
ES-62	VKSITSF	1:X040	194	200		780.438	40.3	391.225	2	780.435	280028	8	-4.2
ES-62	SINSPHTGTGAENTTIPAACL	1:X041*	201	221	Carbamidomethyl C(1),PC4 4ant(1)	4475.85	42.5	1119.97	4	4475.83	19906	0	-4.6
ES-62	SINSPHTGTGAENTTIPAACL	1:X041*	201	221	PC5 4ant(1),Carbamidomethyl C(1)	4640.91	42.4	1161.23	4	4640.9	18590	0	-1.7
ES-62	TIEEAEMLERLY	1:X042-045	222	233		1495.72	57	748.867	2	1495.72	770855	22	-2.9
ES-62	TIEEAEML	1:X042-043	222	229		934.432	48.3	935.44	1	934.432	27076	3	0.2
ES-62	TIEEAEMLERL	1:X042-044	222	232		1332.66	54.3	667.335	2	1332.65	8385	1	-4
ES-62	RSGKKIVIRM	1:X046	234	243		1186.73	31.5	396.584	3	1186.73	75617	5	-4.1
ES-62	DMKSHYEEPINSSNL	1:X047-049	244	258		1762.78	41.8	588.601	3	1762.78	237088	11	-2.8
ES-62	DMKSHYEEPINSSNL	1:X047-049*	244	258	PC4 4ant(1)	4127.64	39.6	1032.92	4	4127.64	21600	0	-1.2
ES-62	IFEITGSERPSEVVLL	1:X050-052	259	274		1787.97	61.6	894.992	2	1787.97	1930913	26	0.7
ES-62	IFEITGSERPSEVVL	1:X050-051	259	273		1674.88	56.5	838.447	2	1674.88	108679	12	-2.7
ES-62	EITGSERPSEVVLL	1:X051-052	261	274		1527.81	52.2	764.913	2	1527.81	149071	5	-3
ES-62	EITGSERPSEVVL	1:X051	261	273		1414.73	45.2	708.373	2	1414.73	25406	4	-0.3
ES-62	SAHVDSWDVGQGALDDGAGCAVVW	1:X053-055*	275	298	Carbamidomethyl C(1)	2471.08	58.9	1236.55	2	2471.08	872837	29	-1.8
ES-62	SAHVDSW	1:X053	275	281		800.345	34.6	401.18	2	800.344	39832	4	-1.2
ES-62	SAHVDSWDVGQGALDDGAGCAVVW	1:X053-055*	275	298	Carbamidomethyl C(1)	2471.08	58.4	824.7	3	2471.08	7729	1	-2.2
ES-62	DVGQGALDDGAGCAVVW	1:X054-055*	282	298	Carbamidomethyl C(1)	1688.75	57.1	845.379	2	1688.74	93798	7	-2.2
ES-62	DDGAGCAVVWSALHSL	1:X055-057*	289	304	Carbamidomethyl C(1)	1656.76	70.8	829.393	2	1656.77	17880	0	7.5
ES-62	WTSEEQGY	1:X061-062	325	332		998.398	37.4	999.407	1	998.399	10052	1	0.7
wwwww	TSEEQGYGGAKHY	1:X062-063	326	338		1425.62	29	476.212	3	1425.61	45746	5	-2.9
ES-62	TSEEQGYGGAKHYY	1:X062-064	326	339		1588.68	32.8	530.567	3	1588.68	13487	1	-1.6
ES-62	TSEEQGY	1:X062	326	332		812.319	26.5	813.328	1	812.32	11971	0	1.8
ES-62	YITHKNDSPEKF	1:X064-065	339	350		1477.72	31.1	493.581	3	1477.72	417997	14	-0.4
ES-62	YITHKNDSPEKFY	1:X064-066	339	351		1640.78	35.1	547.935	3	1640.78	40520	1	-1.4
ES-62	ITHKNDSPEKF	1:X065	340	350		1314.66	28.2	439.226	3	1314.65	161670	10	-2.5
ES-62	YFVSETDTGTF	1:X066-068	351	361		1265.55	50.6	633.78	2	1265.54	244971	15	-1.5
ES-62	FVSETDTGTFKSTNWL	1:X067-070	352	367		1831.86	59.2	916.952	2	1831.89	196931	0	14.2
ES-62	FVSETDTGTF	1:X067-068	352	361		1102.48	44.7	1103.49	1	1102.48	102945	8	-0.4
ES-62	LAHLSF	1:X070-072	367	372		686.375	46.1	344.195	2	686.374	217630	6	-2.3
ES-62	AHLSF	1:X071-072	368	372		573.291	46.1	574.299	1	573.291	16065	5	0.5
ES-62	SF	1:X072	371	372		252.111	37.2	253.119	1	252.111	83003	1	0.4
ES-62	SFSGDKKSML	1:X072-074	371	380		1098.54	35.1	550.277	2	1098.54	57660	3	-0.7
ES-62	SFSGDKKSMLRL	1:X072-075*	371	382	Oxidation M(1)	1383.72	52	692.887	2	1383.76	16103	0	29.3
ES-62	SGDKKSML	1:X073-074	373	380		864.438	35.1	433.226	2	864.435	11219	3	-2.7
ES-62	LRLKEITRLL	1:X074-077	380	389		1253.82	50.4	418.944	3	1253.81	24543	3	-7.7
ES-62	LRLKEITRL	1:X074-076	380	388		1140.73	42	381.25	3	1140.73	7878	0	-7.9
ES-62	RLKEITRLL	1:X075-077	381	389		1140.73	42.3	381.25	3	1140.73	507807	13	-7.1
ES-62	RLKEITRL	1:X075-076	381	388		1027.65	34.2	343.557	3	1027.65	65620	7	-3.3
ES-62	KEITRL	1:X076	383	388		758.465	38.9	380.249	2	758.481	12599	1	21.6
ES-62	SRNGIAL	1:X078	390	396		729.413	37.3	365.714	2	729.413	12205	4	-0.8
ES-62	GLINSSVQGDVTFW	1:X079-081	397	410		1521.75	64.1	761.867	2	1521.72	54705	2	-18.8
ES-62	WAKDGIPSVNYIPDKAVDY	1:X081-083	410	428		2150.07	52	717.696	3	2150.07	20292	4	-1.5
ES-62	WAKDGIPSVNYIPDKAVDYY	1:X081-084	410	429		2313.13	54	772.049	3	2313.12	17238	3	-4
ES-62	WAKDGIPSVNY	1:X081-082	410	420		1248.61	46.6	625.315	2	1248.61	14019	2	0.1
ES-62	AKDGIPSVNYIPDKAVDY	1:X082-083	411	428		1963.99	48.8	655.671	3	1963.99	414670	13	0.2
ES-62	AKDGIPSVNYIPDKAVDYY	1:X082-084	411	429		2127.05	51.1	710.023	3	2127.05	402884	19	-2.9
ES-62	AKDGIPSVNY	1:X082	411	420		1062.53	41.4	532.274	2	1062.53	114169	8	-2.4
ES-62	AKDGIPSVNYIPDKAVDYYF	1:X082-085	411	430		2274.12	57.6	759.046	3	2274.11	13726	3	-3.3
ES-62	IPDKAVDY	1:X083	421	428		919.465	36.3	460.74	2	919.464	67117	3	-0.9
ES-62	YFY	1:X084-086	429	431		491.206	42.8	492.212	1	491.204	53057	2	-2.4
ES-62	YFYF	1:X084-087	429	432		638.274	58.6	639.28	1	638.273	22436	3	-2.2
ES-62	FYF	1:X085-087	430	432		475.211	53.5	476.216	1	475.208	39024	2	-5.9
ES-62	FHHTAGDY	1:X087-088	432	439		946.393	26.9	474.204	2	946.393	45841	1	-0.2
ES-62	FHHTAGDYMTVL	1:X087-090	432	443		1390.63	46.7	696.325	2	1390.63	13976	7	0.3
ES-62	FHHTAGDYM	1:X087-089	432	440		1077.43	33.2	539.725	2	1077.43	12878	2	-0.3
ES-62	MTVLKDGDLEY	1:X089-092	440	450		1282.61	46.8	642.314	2	1282.61	36338	6	0.9
ES-62	TVLKDGDLEYTTSIF	1:X090-093	441	455		1700.85	56.7	851.431	2	1700.85	133055	10	-2.4
ES-62	TVLKDGDLEY	1:X090-092	441	450		1151.57	42.7	576.792	2	1151.57	15133	2	-2.7
ES-62	KDGDLEYTTSIF	1:X091-093	444	455		1387.65	52.8	694.831	2	1387.65	103901	7	-3.9
ES-62	TTSIF	1:X093	451	455		567.29	45.7	568.299	1	567.291	95076	4	1.1
ES-62	ATLGHVIANM	1:X094-095*	456	465	Oxidation M(1)	1041.53	29.4	521.768	2	1041.52	124363	0	-6.5
ES-62	ATLGHVIANMDDWGSDPNQPQQL	1:X094-097	456	478		2506.15	56	836.391	3	2506.15	60481	12	-1.6
ES-62	ATLGHVIANMDDW	1:X094-096	456	468		1441.67	56	721.84	2	1441.66	10235	4	-1
ES-62	GSDPNQPQQL	1:X097	469	478		1082.5	40.6	542.271	2	1082.53	98928	0	24.6

## Sheet: ES-62 RCAM-T
Protein	Peptide	Label	Start	End	Modifiers	Calculated Peptide Mass (Da)	Observed RT (Min)	Observed m/z	Observed Charge State	Observed Mass (Da)	Intensity (Counts)	b/y Found	Mass Error (ppm)
ES-62	NYIQETFGK	1:T003	32	40		1098.53	42.9	550.275	2	1098.53	1210513	12	-1
ES-62	EVAELIQYITK	1:T004	41	51		1305.72	58.1	653.866	2	1305.72	1034041	19	-1.8
ES-62	GEEVGLAYQWLSK	1:T005	52	64		1478.74	55.8	740.377	2	1478.74	958443	22	-1.5
ES-62	LVDGFGHR	1:T006	65	72		899.461	33.8	450.737	2	899.459	182523	8	-3
ES-62	MVGSDSLEK	1:T007	73	81		964.454	33	483.234	2	964.452	832161	10	-2.2
ES-62	MVGSDSLEKSIAFLEESLK	1:T007-008	73	91		2082.06	54.3	1042.01	2	2082	7980	6	-25.5
ES-62	SIAFLEESLK	1:T008	82	91		1135.61	54.3	568.813	2	1135.61	457582	13	-1.5
ES-62	SIAFLEESLKNDNFDK	1:T008-009	82	97		1868.92	54.3	623.979	3	1868.91	411623	18	-1.8
ES-62	SIAFLEESLKNDNFDKVHTEEVPNLPHWVR	1:T008-010	82	111		3562.78	58	713.56	5	3562.76	39756	4	-6.9
ES-62	NDNFDKVHTEEVPNLPHWVR	1:T009-010	92	111		2445.18	48	612.302	4	2445.17	272467	16	-3.4
ES-62	VHTEEVPNLPHWVR	1:T010	98	111		1711.88	46.3	571.633	3	1711.88	303333	16	-2.3
ES-62	VHTEEVPNLPHWVRGNDVVEMIEPRNQR	1:T010-012	98	125		3349.67	55.1	670.925	5	3349.59	115555	0	-25.8
ES-62	GNDVVEMIEPR	1:T011	112	122		1257.6	48.2	629.809	2	1257.6	1507272	17	-0.2
ES-62	LNVLAIGGSEPASATGEVTVIYDLDDVKPDDVR	1:T013-014	126	158		3427.74	63.4	1143.58	3	3427.72	1852056	41	-3.7
ES-62	IVVTAQTFAGYPLTLK	1:T016	161	176		1720.98	58.8	861.494	2	1720.97	475392	24	-2.6
ES-62	LFEQLGAIGVLVK	1:T020	183	195		1385.83	63.5	693.92	2	1385.82	1402673	23	-3.2
ES-62	SHYEEPINSSNLIFEITGSER	1:T027	247	267		2421.14	58	808.054	3	2421.14	8405	1	-2.2
ES-62	PSEVVLLSAHVDSWDVGQGALDDGAGCAVVWSALHSLK	1:T028*	268	305	Carbamidomethyl C(1)	3944.94	59.3	987.242	4	3944.94	33015	0	0.1
ES-62	LAER	1:T030	307	310		487.275	47.2	488.273	1	487.265	30896	0	-22
ES-62	GIFWTSEEQGYGGAK	1:T036	322	336		1628.75	49.7	815.382	2	1628.75	1544096	25	0.4
ES-62	HYYITHKNDSPEKFYFVSETDTGTFK	1:T037-039	337	362		3153.47	85.8	1052.13	3	3153.38	2299	0	-28.8
ES-62	FYFVSETDTGTFK	1:T039	350	362		1540.71	52.2	771.362	2	1540.71	1685008	20	0
ES-62	FYFVSETDTGTFK	1:T039	350	362		1540.71	53.3	771.365	2	1540.71	3381	0	3.7
ES-62	STNWLAHLSFSGDKK	1:T040-041	363	377		1689.85	49.8	564.289	3	1689.84	317154	11	-2.4
ES-62	STNWLAHLSFSGDK	1:T040	363	376		1561.75	53.7	521.59	3	1561.75	34215	6	-4.4
ES-62	NGIALGLINSSVQGDVTFWAK	1:T046*	392	412	PC5 4ant(1)	4719.06	56.2	1180.77	4	4719.05	6380	0	-2.4
ES-62	DGIPSVNYIPDK	1:T047	413	424		1316.66	47.1	659.339	2	1316.66	1447456	14	0.7
ES-62	AVDYYFYFHHTAGDYMTVLK	1:T048	425	444		2440.12	57.1	611.034	4	2440.1	252896	19	-6.5
ES-62	DGDLEYTTSIFATLGHVIANMDDWGSDPNQPQQLNSKQSTTEKSDR	1:T049-051*	445	490	Oxidation M(1)	5125.35	56	1282.31	4	5125.2	7884	0	-29.5
ES-62	DGDLEYTTSIFATLGHVIANMDDWGSDPNQPQQLNSK	1:T049	445	481		4076.87	81	1359.96	3	4076.86	3831	0	-3.1
ES-62	QSTTEKSDRK	1:T050-052	482	491		1178.59	33.7	590.304	2	1178.59	3852	0	2.5
ES-62	QSTTEKSDR	1:T050-051	482	490		1050.49	49.7	526.265	2	1050.51	2127	1	18.8
ES-62	QSTTEKSDRKK	1:T050-053	482	492		1306.68	59.7	654.359	2	1306.7	2066	0	14.4

## Sheet: ES-62 RCAM-G
Protein	Peptide	Label	Start	End	Modifiers	Calculated Peptide Mass (Da)	Observed RT (Min)	Observed m/z	Observed Charge State	Observed Mass (Da)	Intensity (Counts)	b/y Found	Mass Error (ppm)
ES-62	KTVAPKNYIQE	1:V002	26	36		1289.7	34.1	645.856	2	1289.7	104763	12	-1.5
ES-62	TFGKEVAELIQYITKGE	1:V003-005	37	53		1925.01	35.2	482.248	4	1924.96	3105	1	-27.1
ES-62	LIQYITKGEE	1:V005-006	45	54		1192.63	41.3	597.325	2	1192.63	1089223	16	0.6
ES-62	VGLAYQWLSKLVD	1:V007	55	67		1490.81	68.3	746.413	2	1490.81	441627	20	-1.7
ES-62	VGLAYQWLSKLVDGFGHRMVGSD	1:V007-008*	55	77	Oxidation M(1)	2550.27	44	638.57	4	2550.25	104160	0	-8.2
ES-62	SLEKSIAFLEE	1:V009-011	78	88		1264.65	29.7	633.323	2	1264.63	1507	1	-20.1
ES-62	KSIAFLEE	1:V010-011	81	88		935.496	46.4	468.755	2	935.495	400135	10	-1.8
ES-62	SLKNDNFDKVHTEE	1:V012-015	89	102		1674.78	32.8	559.268	3	1674.78	602036	20	-3.4
ES-62	NFDKVHTEE	1:V013-015	94	102		1117.5	30.1	559.76	2	1117.5	14858	1	-0.4
ES-62	EVPNLPHWVRGNDVVE	1:V015-017	102	117		1858.93	50.1	620.651	3	1858.93	78898	3	-2.4
ES-62	VPNLPHWVRGNDVVE	1:V016-017	103	117		1729.89	48.6	577.636	3	1729.89	1435973	19	-2.5
ES-62	MIEPRNQRLNVLAIGGSEPASATGE	1:V018	118	142		2609.32	49.2	870.781	3	2609.32	1192440	31	-1.7
ES-62	VTVIYD	1:V019	143	148		708.369	42	709.379	1	708.371	452174	7	1.7
ES-62	LDDVKPD	1:V020-022	149	155		800.392	33.1	401.197	2	800.379	1665	0	-15.9
ES-62	QLGAIGVLVKSITSFSINSPHTGTGAE	1:V025	186	212		2683.42	71.1	895.478	3	2683.41	16930	0	-3
ES-62	NTTIPAACLTIEE	1:V026-027*	213	225	PC5 4ant(1),Carbamidomethyl C(1)	3961.6	47.3	991.407	4	3961.6	7840	0	-1.7
ES-62	NTTIPAACLTIEE	1:V026-027*	213	225	Carbamidomethyl C(1),PC4 4ant(1)	3796.55	47.5	950.144	4	3796.54	6202	2	-1.5
ES-62	AEMLE	1:V028-029	226	230		591.257	35.2	592.266	1	591.259	55897	5	1.9
ES-62	RLYRSGKKIVIRMDMKSHYEEPINSSNLIFE	1:V030-032*	231	261	Oxidation M(2)	3784.94	59.4	947.23	4	3784.89	2316	0	-13.3
ES-62	RLYRSGKKIVIRMD	1:V030	231	244		1734.01	35.6	434.507	4	1734	1963	1	-7
ES-62	MKSHYEEPINSSNLIFE	1:V031-032	245	261		2036.95	50	679.99	3	2036.95	84706	6	-2.7
ES-62	MKSHYEEPINSSNLIFE	1:V031-032*	245	261	PC4 4ant(1)	4401.81	46.9	1101.46	4	4401.81	16918	0	0.2
ES-62	MKSHYEEPINSSNLIFE	1:V031-032*	245	261	PC4 4ant Fuc(1)	4547.87	46.4	1137.98	4	4547.88	5853	0	2
ES-62	EPINSSNLIFE	1:V032	251	261		1261.62	41	631.825	2	1261.63	194928	0	12.7
ES-62	ITGSERPSE	1:V033-034	262	270		974.467	27.2	488.241	2	974.466	72255	3	-0.9
ES-62	ITGSERPSEVVLLSAHVDSWD	1:V033-036	262	282		2296.13	46.5	575.037	4	2296.11	41176	1	-8.3
ES-62	VVLLSAHVD	1:V035	271	279		951.539	45.4	476.776	2	951.536	342628	9	-3.2
ES-62	SWDVGQGALDDGAGCAVVWSALHSLKKLAE	1:V036-039*	280	309	Carbamidomethyl C(1)	3139.54	69	785.89	4	3139.53	24291	1	-4
ES-62	EQGYGGAKHYYITHKNDSPEKFYFVSE	1:V041-044*	329	355	PC4 4ant(1)	5558.34	50.7	1390.6	4	5558.38	56199	0	8
ES-62	EQGYGGAKHYYITHKND	1:V041-042*	329	345	PC4 4ant(1)	4344.77	46.5	1087.21	4	4344.79	32223	1	4.5
ES-62	EQGYGGAKHYYITHKNDSPE	1:V041-043*	329	348	PC4 4ant Fuc(1)	4803.95	46.4	1202.01	4	4804	20839	0	10.4
ES-62	EQGYGGAKHYYITHKNDSPE	1:V041-043*	329	348	PC4 4ant(1)	4657.9	46.5	1165.5	4	4657.96	17531	2	13.7
ES-62	QGYGGAKHYYITHKNDSPEKFYFVSETD	1:V042-045	330	357		3280.51	51.3	821.125	4	3280.47	5169	0	-13.2
ES-62	QGYGGAKHYYITHKND	1:V042*	330	345	PC4 4ant(1)	4215.73	46.3	1054.94	4	4215.72	2405	0	-1.8
ES-62	QGYGGAKHYYITHKNDSPE	1:V042-043	330	348		2164	31.3	542.004	4	2163.98	1602	0	-6
ES-62	KFYFVSE	1:V044	349	355		918.449	47	460.231	2	918.447	204241	9	-2.2
ES-62	TD	1:V045	356	357		234.085	47	235.093	1	234.085	31359	1	-1.3
ES-62	TDTGTFKSTNWLAHLSFSGDKKSMLRLKE	1:V045-047	356	384		3297.68	53	660.539	5	3297.66	6130	0	-7.8
ES-62	TDTGTFKSTNWLAHLSFSGD	1:V045-046	356	375		2184.01	58.8	729.011	3	2184.01	2521	1	-0.9
ES-62	TGTFKSTNWLAHLSFSGD	1:V046	358	375		1967.94	72.3	984.972	2	1967.93	3356	0	-5.2
ES-62	KKSMLRLKE	1:V047*	376	384	Oxidation M(1)	1147.67	35.6	574.843	2	1147.67	11577	2	-4.7
ES-62	ITRLLSRNGIALGLINSSVQGD	1:V048	385	406		2296.29	55.4	766.435	3	2296.28	8470	1	-1.9
ES-62	VTFWAKDGIPSVNYIPDKAVD	1:V049-051	407	427		2334.19	56.6	779.07	3	2334.19	280342	23	-1.3
ES-62	VTFWAKDGIPSVNYIPD	1:V049-050	407	423		1920.96	60	961.489	2	1920.96	28550	6	0.4
ES-62	VTFWAKD	1:V049	407	413		865.433	43.9	433.724	2	865.431	20716	3	-2.3
ES-62	GIPSVNYIPDKAVD	1:V050-051	414	427		1486.77	48.5	744.391	2	1486.77	68861	6	-0.4
ES-62	YYFYFHHTAGDYMTVLKDGDLE	1:V052-055	428	449		2684.19	56.8	672.052	4	2684.18	175393	16	-4.8
ES-62	YYFYFHHTAGD	1:V052	428	438		1419.59	44.9	474.202	3	1419.58	42872	4	-4.6
ES-62	YMTVLKDGDLE	1:V053-055	439	449		1282.61	46.3	642.313	2	1282.61	78782	4	-1.2
ES-62	YMTVLKD	1:V053	439	445		868.437	39.9	435.227	2	868.437	2375	0	0.9
ES-62	LEYTTSIFATLGHVIANMD	1:V055-056	448	466		2095.03	44.6	699.364	3	2095.07	328588	1	17.9
ES-62	YTTSIFATLGHVIANMDDWGSDPNQPQQLNSKQSTTE	1:V056-058	450	486		4093.9	72.6	1024.48	4	4093.89	10113	0	-2.2
ES-62	YTTSIFATLGHVIANMD	1:V056	450	466		1852.9	72.5	927.457	2	1852.9	3452	0	-3.1
